# Supplementary material for: Liquid demixing of intrinsically disordered proteins is seeded by poly(ADP-ribose)
Source: Nat Commun. 2015 Aug 19;6:8088. doi: 10.1038/ncomms9088 (PMC4560800; doi:10.1038/ncomms9088)
Supplement: Supplementary Data 1 — PrePPI (https://bhapp.c2b2.columbia.edu/PrePPI/) search for putative SAFB1 interactions. Prediction likelihood ratios, database likelihood ratios and final probabilities are listed. [file ncomms9088-s2.xlsx]

## Sheet: Sheet1
Uniprot Interactor	Gene names	Prediction LR	Database LR	Final prob.
Q92804	TAF15 RBP56 TAF2N	1568.8	4625.6	1.00
Q14103	HNRNPD AUF1 HNRPD	181.7	4625.6	1.00
Q8WXA9	SREK1 SFRS12 SRRP86	206.6	1802.0	1.00
Q13242	SRSF9 SFRS9 SRP30C	34.6	1802.0	0.99
Q12873	CHD3	11.8	4625.6	0.99
P61978	HNRNPK HNRPK	26.8	1802.0	0.99
O75376	NCOR1 KIAA1047	44.8	957.8	0.99
O14646	CHD1	7.1	4625.6	0.98
P09651	HNRNPA1 HNRPA1	6.9	4625.6	0.98
Q70EL2	USP45	4.8	4625.6	0.97
P03372	ESR1 ESR NR3A1	3.2	4625.6	0.96
P29692	EEF1D EF1D	64.7	102.5	0.92
Q8TDY2	RB1CC1 KIAA0203 RBICC	1.4	4625.6	0.91
Q5VWX1	KHDRBS2 SLM1	5.9	957.8	0.90
O95870	ABHD16A BAT5 G5 NG26 PP199	0.8	4625.6	0.86
Q96PK6	RBM14 SIP	3123.1	NA	0.84
Q9UDY2	TJP2 X104 ZO2	1.2	1802.0	0.79
Q14151	SAFB2 KIAA0138	0.4	4625.6	0.75
P49759	CLK1 CLK	1.8	957.8	0.75
Q8IXT5	RBM12B	1263.7	NA	0.68
O15379	HDAC3	1.1	957.8	0.64
P24928	POLR2A POLR2	0.6	1802.0	0.64
Q96SB4	SRPK1	0.2	4625.6	0.61
Q9NTZ6	RBM12 KIAA0765 HRIHFB2091	791.8	NA	0.57
Q01844	EWSR1 EWS	791.7	NA	0.57
Q8NDT2	RBM15B OTT3	791.7	NA	0.57
P43243	MATR3 KIAA0723	642.4	NA	0.52
Q8IY67	RAVER1 KIAA1978	590.2	NA	0.50
Q9BTD8	RBM42	582.0	NA	0.49
P31943	HNRNPH1 HNRPH HNRPH1	554.0	NA	0.48
P35637	FUS TLS	483.2	NA	0.45
O00267	SUPT5H SPT5 SPT5H	420.7	NA	0.41
Q5VZ19	TDRD10 UNQ9380/PRO34205	411.9	NA	0.41
O95104	SCAF4 KIAA1172 SFRS15	394.9	NA	0.40
