# Supplementary material for: Liquid demixing of intrinsically disordered proteins is seeded by poly(ADP-ribose)
Source: Nat Commun. 2015 Aug 19;6:8088. doi: 10.1038/ncomms9088 (PMC4560800; doi:10.1038/ncomms9088)
Supplement: Supplementary Data 2 — Cross-comparison of proteins associated with RNA stress granules, hydrogel-like structures, and PAR1112. The first spreadsheet contains the complete protein lists, its overlap, prion scores according to Li et al.13, and RG/RGG repeats according to Thandapaniet al.14. Right-tailed p-values (Fisher's exact test) are provided in the second spreadsheet. [file ncomms9088-s3.xlsx]

## Sheet: Protein overlap
RNA granules	B-isox precipitate	PAR-associated	Overlap	Prion-domain score	Prion rank	Di/Tri-RG/RGG	Neurodegenerative disease	Nuclear kinases (control group)
AKAP350	ACTB	APTX	CAPRIN1	14.9	136	Tri-RG [RGX(0-4)RGX(0-4)RG]		ABL1
ALYREF	ACTG1	ARL1	DDX1					AKT1
APOBEC3G	AP2A2	ATP5A1	DDX3X			Tri-RG [RGX(0-4)RGX(0-4)RG]		AKT2
ATXN2	AP2B1	ATP5B	DDX5	21.2	73	Tri-RG [RGX(0-4)RGX(0-4)RG]		AKT3
BAT1A	ATXN2	ATP5C1	DHX9	10.1	230	Tri-RG [RGX(0-4)RGX(0-4)RG]		ALPK3
BRF1	ATXN2L	ATP5D	EWSR1	32.3	25	Tri-RGG [RGGX(0-4)RGGX(0-4)RGG]	ALS, FTLD	ATM
CALR	CALM2	ATP5F1	FMR1			Tri-RG [RGX(0-4)RGX(0-4)RG]		ATR
CAPRIN1	CAPRIN1	ATP5H	FUS	38.5	12	Tri-RGG [RGGX(0-4)RGGX(0-4)RGG]	ALS, FTLD	AURKB
CCAR1	CBP	ATP5L	FXR1			Di-RGG [RGGX(0-4)RGG]		AURKC
CCR4	CW17R	ATP5O	FXR2			Di-RG [RGX(0-4)RG]		BAZ1B
CELF2	DAZAP1	ATXN2L	G3BP1			Di-RG [RGX(0-4)RG]		BMP2K
CIRBP	DDX1	BANF1	G3BP2			Di-RG [RGX(0-4)RG]		BRAF
CPEB	DDX17	BAT3	HNRNPAB	27.8	39	Tri-RG [RGX(0-4)RGX(0-4)RG]		BRSK1
CUG-BP1	DDX3X	CANX	HNRNPC					BTK
CYFIP2	DDX5	CAPRIN1	HNRNPK			Di-RGG [RGGX(0-4)RGG]		BUB1
DCP1	DDX6	CSDA	HNRNPM					BUB1B
DCP2	DHX9	DDX1	HNRNPU	24.9	49	Tri-RGG [RGGX(0-4)RGGX(0-4)RGG]		CAMK1
DDX1	EIF2B	DDX21	ILF2			Di-RGG [RGGX(0-4)RGG]		CAMK1D
DDX3X	EIF3D	DDX3X	MATR3					CAMK4
DDX5	EIF3H	DDX5	NCL			Tri-RGG [RGGX(0-4)RGGX(0-4)RGG]		CAMKK1
DDX6	EIF3I	DHX36	NPM1					CAMKK2
DHX36	EIF4G3	DHX9	PABPC1					CASK
DHX9	EWSR1	ELAVL1	PURB					CDC7
DIC1	FAM98A	EWSR1	SERBP1			Tri-RGG [RGGX(0-4)RGGX(0-4)RGG]		CDK1
DIS1	FMR1	FMR1	SYNCRIP			Di-RGG [RGGX(0-4)RGG]		CDK11A
EAP1	FUBP1	FUS	TAF15	33.2	22	Tri-RGG [RGGX(0-4)RGGX(0-4)RGG]	ALS, FTLD	CDK11B
EBS1	FUBP3	FXR1	UPF1					CDK12
EDC1-2	FUS	FXR2	YBX1					CDK13
EDC3	FXR1	G3BP1						CDK14
EDC4	FXR2	G3BP2						CDK2
EIF1A2	G3BP1	H2AFX						CDK20
EIF2A	G3BP2	HIST1H1						CDK4
EIF2C2	GNB2L1	HIST1H2B						CDK5
EIF2S2	HIST1H2AI	HIST1H4K						CDK6
EIF2S3X	HIST1H2BP	HIST3H3						CDK7
EIF3	HNRNPA0	HK1						CDK8
EIF4A1	HNRNPA1	HNRNPA2B1						CDK9
EIF4A2	HNRNPA2	HNRNPAB						CDKL1
EIF4G1	HNRNPA3	HNRNPC						CDKL2
ELAVL1	HNRNPAB	HNRNPK						CDKL5
ELAVL2	HNRNPC	HNRNPM						CHEK1
ELAVL3	HNRNPD	HNRNPU						CHEK2
ELAVL4	HNRNPDL	IGF2BP1						CHUK
ERF1	HNRNPF	IGF2BP3						CLK1
ERF3	HNRNPH1	ILF2						CLK2
EWSR1	HNRNPH2	ILF3						CLK3
FAK	HNRNPK	IMMT						CLK4
FAST	HNRNPL	IQGAP1						CLP1
FMR1	HNRNPM	LARP1						CMPK1
FUS	HNRNPR	LIG3						CSNK1A1
FXR1	HNRNPU	LMNA						CSNK1D
FXR2	HNRNPUL	MATR3						CSNK1E
G3BP1	HSP8	MOV10						DAPK3
G3BP2	HSPA2	MTOR						DCK
GBP2	ILF2	MYH9						DCLK3
GNB2L1	KHDRBS1	NCL						DGKI
GRB7	KHSRP	NMNAT1						DGKQ
GW182	LENG8	NNT						DGKZ
HNRNPA0	LSM12	NONO						DMPK
HNRNPA1	MATR3	NPM1						DYRK1A
HNRNPA3	MOT-1	NUFIP2						DYRK1B
HNRNPAB	NCL	PABPC1						DYRK2
HNRNPC	NPM1	PABPC4						DYRK3
HNRNPD	NUFIP2	PARP1						EGFR
HNRNPH1	NUP214	PARP2						EIF2AK2
HNRNPK	PABPC1	PHB						ERBB2
HNRNPL	PABPC4	PHB2						ERBB4
HNRNPM	PCBP1	PRKDC						FER
HNRNPR	PCBP2	PRRC2C						FGFR1
HNRNPU	PCID2	PURA						FLT4
HRP1	POLR2B	PURB						FRK
HSP27	PRRC2C	RICTOR						FYN
HSPA8	PURB	RPL10A						GRK5
HTT	RBM3	RPL11						GSG2
IGF2BP1	RBMS1	RPL12						GSK3B
ILF2	RBMX	RPL13						HCK
ILF3	SERBP1	RPL14						HIPK1
IP5K	SFRS1	RPL15						HIPK2
IPO8	SFRS5	RPL17						HIPK3
KHDRBS1	SFRS6	RPL18						ICK
KHSRP	SFRS7	RPL18A						IKBKB
KLC1	SMAP2	RPL19						IKBKE
LIN28	SNRNP70	RPL23						IP6K1
LINE1	SRP20	RPL24						IP6K2
LSM1	SSB	RPL26						IPMK
LSM14A	STAU1	RPL27						IPPK
MATR3	SYNCRIP	RPL27A						IRAK1
MBNL1	TAF15	RPL28						ITPKC
MEX3A	TARDBP	RPL30						JAK2
MEX3B	TIA1	RPL31						KDR
MEX67	TIAL1	RPL35						LATS2
MLN51	TNRC6B	RPL35A						LIMK1
MSI1	TNRC6C	RPL36A						LIMK2
NCL	TRA2B	RPL4						LYN
NONO	TUBA1B	RPL6						MAK
NPM1	TUBB5	RPL7						MAP2K1
NRP1	UBAP2	RPL7A						MAP2K4
NXF7	UBAP2L	RPL8						MAP2K6
PABPC1	UPF1	RPL9						MAP2K7
PAN2	YBX1	RPLP0						MAP3K2
PAN3	YTHDF1	RPLP1						MAPK1
PAT1	YTHDF2	RPLP2						MAPK10
PCBP2	YTHDF3	RPS10						MAPK11
PHB2	ZFR	RPS11						MAPK12
PKP1		RPS12						MAPK14
PKP3		RPS13						MAPK3
PMR1		RPS14						MAPK4
POP2		RPS15A						MAPK6
PRKRA		RPS16						MAPK7
PRTB		RPS17						MAPK8
PSD3		RPS18						MAPK9
PSPC1		RPS19						MAPKAPK2
PUM1		RPS2						MAPKAPK3
PUM2		RPS20						MAPKAPK5
PURA		RPS23						MASTL
PURB		RPS24						MKNK1
RBM3		RPS25						MKNK2
RBM42		RPS26						MLTK
RC3H1		RPS27A						MTOR
RC3H2		RPS3						NEK1
RPL3		RPS4X						NEK11
RPM2		RPS5						NEK2
RSK2		RPS6						NEK4
RTCD1		RPS7						NEK6
SAMD4a		RPS9						NEK7
SERBP1		RPSA						NEK9
SFPQ		SERBP1						NLK
SGNP		SFPQ						NME1
SMN		SFXN1						NME2
STAU1		SFXN3						NOL9
SYNCRIP		SLC25A11						NUAK1
TAF15		SLC25A13						PAK2
TARDBP		SLC25A3						PAK6
TDRD3		SLC25A5						PAK7
TIA1		SLC25A6						PASK
TIAL1		SNORA27						PDIK1L
TNRC6B		SNORA70						PDPK1
TRAF2		SNORD21						PIK3C2A
TRIM2		SNORD32A						PIK3C2B
TRIM3		SNORD43						PIK3CB
TTP		SNORD4A						PIM1
UPF1		SNORD55						PIP4K2A
UPF2		SNORD73A						PIP4K2B
UPF3		SRP14						PIP5K1A
VTX1		SSBP1						PIP5K1C
XM1		SSRP1						PKM
YBX1		SUPT16H						PKN1
YGR250C		SYNCRIP						PKN2
		TAF15						PKN3
		TMED10						PLK1
		TMPO						PLK3
		TOMM22						PLK4
		TOMM40						PNCK
		TOP2A						PNKP
		UPF1						PRKAA1
		VDAC1						PRKAA2
		VDAC2						PRKACA
		VDAC3						PRKACB
		XRCC1						PRKAR1A/RARA
		XRCC5						PRKCA
		XRCC6						PRKCB
		YBX1						PRKCD
		ZC3HAV1						PRKCE
								PRKCI
								PRKD2
								PRKDC
								PRKX
								PRPF4B
								PSKH1
								PTK2
								PTK2B
								PTK6
								RAF1
								ROCK2
								RPS6KA1
								RPS6KA2
								RPS6KA3
								RPS6KA4
								RPS6KA5
								RPS6KA6
								RPS6KB1
								RPS6KB2
								RYK
								SEPHS1
								SGK1
								SGK2
								SIK1
								SMG1
								SNRK
								SPEG
								SPHK1
								SRC
								SRPK1
								SRPK2
								STK11
								STK17A
								STK17B
								STK19
								STK24
								STK3
								STK35
								STK36
								STK38
								STK39
								STK4
								STK40
								TAF1
								TAF9
								TAOK2
								TESK2
								TLK1
								TLK2
								TNIK
								TNK2
								TNNI3K
								TP53RK
								TTBK2
								TTN
								TXK
								UCKL1
								UHMK1
								VRK1
								VRK2
								WEE1
								WEE2

## Sheet: Fisher`s exact test
Total	20203			Right-tailed p-value (Fisher`s exact test)
		B-isox precipitate
	Overlap	Y	N
RNA granules	Y	47	57
	N	101	19998	9.4E-75
		B-isox precipitate
	Overlap	Y	N
PAR-associated	Y	32	72
	N	131	19968	1.7E-42
		RNA granules
	Overlap	Y	N
PAR-associated	Y	36	112
	N	127	19928	1.2E-43
		RNA granules
	Overlap	Y	N
Nuclear kinases	Y	0	148
	N	225	19830	1
		B-isox precipitate
	Overlap	Y	N
Nuclear kinases	Y	0	104
	N	225	19874	1
		PAR-associated
	Overlap	Y	N
Nuclear kinases	Y	2	161
	N	223	19817	0.544025
